# Supplementary material for: Development and Validation of a Multimodal–Multitask Deep Learning Approach for Estimating Late Distant Recurrence Risk in HR-Positive Early Breast Cancer
Source: Cancer Res Commun. 2026 Jul 31;6(7):1825–35. doi: 10.1158/2767-9764.CRC-26-0362 (PMC13425195; doi:10.1158/2767-9764.CRC-26-0362)
Supplement: Supplementary Code — MI Clarity code [file crc-26-0362_supplementary_code_suppsd.zip]

Archive with 20 entries (19 files):
- clarity_ldr_code/
- __MACOSX/._clarity_ldr_code
- clarity_ldr_code/config.py
- __MACOSX/clarity_ldr_code/._config.py
- clarity_ldr_code/requirements.txt
- __MACOSX/clarity_ldr_code/._requirements.txt
- clarity_ldr_code/utils_mtl.py
- __MACOSX/clarity_ldr_code/._utils_mtl.py
- clarity_ldr_code/model.py
- __MACOSX/clarity_ldr_code/._model.py
- clarity_ldr_code/ReadMe.md
- __MACOSX/clarity_ldr_code/._ReadMe.md
- clarity_ldr_code/utils.py
- __MACOSX/clarity_ldr_code/._utils.py
- clarity_ldr_code/train.py
- __MACOSX/clarity_ldr_code/._train.py
- clarity_ldr_code/LICENSE_REVIEW_ONLY.txt
- __MACOSX/clarity_ldr_code/._LICENSE_REVIEW_ONLY.txt
- clarity_ldr_code/data.py
- __MACOSX/clarity_ldr_code/._data.py
