# Supplementary material for: Development and Validation of a Multimodal–Multitask Deep Learning Approach for Estimating Late Distant Recurrence Risk in HR-Positive Early Breast Cancer
Source: Cancer Res Commun. 2026 Jul 31;6(7):1825–35. doi: 10.1158/2767-9764.CRC-26-0362 (PMC13425195; doi:10.1158/2767-9764.CRC-26-0362)
Supplement: Supplementary Code — MI Clarity code [file crc-26-0362_supplementary_code_suppsd.zip › clarity_ldr_code/config.py]

"""Editable training configuration for the CLARITY LDR model.

Edit the paths and hyperparameters below, then run e.g.:

    python train.py --config m3t --current_fold 0

The model predicts risk (survival, Cox partial likelihood) with an optional
auxiliary tscore head (binary, BCE). Three presets select the reported
configurations via two flags:

    preset       use_clinical   multitask   grad_method
    image_only   False          False       none
    multimodal   True           False       none
    m3t          True           True        pcgrad
"""

from dataclasses import dataclass


@dataclass
class TrainConfig:
    # data paths (EDIT THESE)
    clini_table: str = 'data/clinical_table.csv'
    slide_csv: str = 'data/slide_table.csv'
    feature_dir: str = 'data/feats'
    add_feature_dir: str = 'data/add_feats'
    fold_dir: str = 'data/folds'
    save_dir: str = 'cv_results'

    # target columns in the clinical table
    surv_time_col: str = 'DISTTIM'
    surv_censor_col: str = 'distmet_censored'
    tscore_col: str = 'tscore'

    # configuration flags
    use_clinical: bool = True
    multitask: bool = True
    grad_method: str = 'pcgrad'   # none | pcgrad | cagrad | graddrop (multitask only)

    # model
    input_dim: int = 768          # tile-feature dimension
    add_input_dim: int = 0        # clinical-feature dimension
    d_model: int = 256
    dim_feedforward: int = 768

    # optimization
    optimizer: str = 'AdamW'
    lr: float = 1e-4
    wd: float = 1e-2
    lambda_l1: float = 0.0
    lambda_l2: float = 0.0
    bs: int = 8
    num_epochs: int = 20
    num_tiles: int = 512
    pad_tiles: bool = True
    seed: int = 0

    # validation
    validate_full_train_data: bool = False
    validate_full_test_data: bool = True

    # runtime (usually set from the CLI)
    current_fold: int = 0
    gpu_index: int = 0
    name: str = 'clarity_ldr'

    def model_kwargs(self):
        return {
            'd_features': self.input_dim,
            'd_model': self.d_model,
            'dim_feedforward': self.dim_feedforward,
            'use_clinical': self.use_clinical,
            'add_input_dim': self.add_input_dim if self.use_clinical else 0,
            'multitask': self.multitask,
        }


_PRESETS = {
    'image_only': {'use_clinical': False, 'multitask': False, 'grad_method': 'none'},
    'multimodal': {'use_clinical': True, 'multitask': False, 'grad_method': 'none'},
    'm3t': {'use_clinical': True, 'multitask': True, 'grad_method': 'pcgrad'},
}


def build_config(preset: str = 'm3t', current_fold: int = 0, gpu_index: int = 0) -> TrainConfig:
    if preset not in _PRESETS:
        raise ValueError(f"Unknown config preset '{preset}'. Choose from {list(_PRESETS)}.")
    cfg = TrainConfig(current_fold=current_fold, gpu_index=gpu_index, **_PRESETS[preset])
    if not cfg.multitask:
        cfg.grad_method = 'none'  # single task has nothing to balance
    cfg.name = f'clarity_ldr_{preset}'
    return cfg
