# Supplementary material for: Development and Validation of a Multimodal–Multitask Deep Learning Approach for Estimating Late Distant Recurrence Risk in HR-Positive Early Breast Cancer
Source: Cancer Res Commun. 2026 Jul 31;6(7):1825–35. doi: 10.1158/2767-9764.CRC-26-0362 (PMC13425195; doi:10.1158/2767-9764.CRC-26-0362)
Supplement: Supplementary Code — MI Clarity code [file crc-26-0362_supplementary_code_suppsd.zip › clarity_ldr_code/utils_mtl.py]

# Multi-task gradient methods, adapted from https://github.com/Cranial-XIX/CAGrad.

import copy

import numpy as np
import torch
from scipy.optimize import minimize


def graddrop(grads):
    P = 0.5 * (1. + grads.sum(1) / (grads.abs().sum(1) + 1e-8))
    U = torch.rand_like(grads[:, 0])
    M = P.gt(U).view(-1, 1) * grads.gt(0) + P.lt(U).view(-1, 1) * grads.lt(0)
    return (grads * M.float()).mean(1)


def pcgrad(grads, rng, num_tasks):
    grad_vec = grads.t()

    shuffled_task_indices = np.zeros((num_tasks, num_tasks - 1), dtype=int)
    for i in range(num_tasks):
        task_indices = np.arange(num_tasks)
        task_indices[i] = task_indices[-1]
        shuffled_task_indices[i] = task_indices[:-1]
        rng.shuffle(shuffled_task_indices[i])
    shuffled_task_indices = shuffled_task_indices.T

    normalized_grad_vec = grad_vec / (grad_vec.norm(dim=1, keepdim=True) + 1e-8)
    modified_grad_vec = copy.deepcopy(grad_vec)
    for task_indices in shuffled_task_indices:
        normalized_shuffled_grad = normalized_grad_vec[task_indices]
        dot = (modified_grad_vec * normalized_shuffled_grad).sum(dim=1, keepdim=True)
        modified_grad_vec -= torch.clamp_max(dot, 0) * normalized_shuffled_grad
    return modified_grad_vec.mean(dim=0)


def cagrad(grads, num_tasks, alpha=0.5, rescale=1):
    GG = grads.t().mm(grads).cpu()
    g0_norm = (GG.mean() + 1e-8).sqrt()

    x_start = np.ones(num_tasks) / num_tasks
    bnds = tuple((0, 1) for _ in x_start)
    cons = ({'type': 'eq', 'fun': lambda x: 1 - sum(x)})
    A = GG.numpy()
    b = x_start.copy()
    c = (alpha * g0_norm + 1e-8).item()

    def objfn(x):
        return (x.reshape(1, num_tasks).dot(A).dot(b.reshape(num_tasks, 1)) + c * np.sqrt(
            x.reshape(1, num_tasks).dot(A).dot(x.reshape(num_tasks, 1)) + 1e-8)).sum()

    res = minimize(objfn, x_start, bounds=bnds, constraints=cons)
    ww = torch.Tensor(res.x).to(grads.device)
    gw = (grads * ww.view(1, -1)).sum(1)
    gw_norm = gw.norm()
    lmbda = c / (gw_norm + 1e-8)
    g = grads.mean(1) + lmbda * gw
    if rescale == 0:
        return g
    elif rescale == 1:
        return g / (1 + alpha ** 2)
    else:
        return g / (1 + alpha)


def grad2vec(m, grads, grad_dims, task):
    grads[:, task].fill_(0.0)
    cnt = 0
    for mm in m.shared_modules():
        for p in mm.parameters():
            grad = p.grad
            if grad is not None:
                grad_cur = grad.data.detach().clone()
                beg = 0 if cnt == 0 else sum(grad_dims[:cnt])
                en = sum(grad_dims[:cnt + 1])
                grads[beg:en, task].copy_(grad_cur.data.view(-1))
            cnt += 1


def overwrite_grad(m, newgrad, grad_dims, num_tasks):
    newgrad = newgrad * num_tasks  # to match the sum loss
    cnt = 0
    for mm in m.shared_modules():
        for param in mm.parameters():
            beg = 0 if cnt == 0 else sum(grad_dims[:cnt])
            en = sum(grad_dims[:cnt + 1])
            this_grad = newgrad[beg:en].contiguous().view(param.data.size())
            param.grad = this_grad.data.clone()
            cnt += 1
