# Supplementary material for: Development and Validation of a Multimodal–Multitask Deep Learning Approach for Estimating Late Distant Recurrence Risk in HR-Positive Early Breast Cancer
Source: Cancer Res Commun. 2026 Jul 31;6(7):1825–35. doi: 10.1158/2767-9764.CRC-26-0362 (PMC13425195; doi:10.1158/2767-9764.CRC-26-0362)
Supplement: Supplementary Code — MI Clarity code [file crc-26-0362_supplementary_code_suppsd.zip › clarity_ldr_code/model.py]

"""Encoder-decoder transformer with a learnable class token per task."""

import torch
from torch import nn


class ConcatenateTileFusionLayer(nn.Module):
    def forward(self, x1, x2, dim):
        x2 = torch.Tensor(x2).unsqueeze(1)
        x2 = x2.expand(-1, x1.shape[1], -1)
        return torch.cat((x1, x2), dim=dim)


class Transformer(nn.Module):
    def __init__(
        self,
        d_features: int,
        *,
        d_model: int = 256,
        dim_feedforward: int = 768,
        use_clinical: bool = True,
        add_input_dim: int = 0,
        multitask: bool = True,
        num_encoder_heads: int = 8,
        num_decoder_heads: int = 8,
        num_encoder_layers: int = 2,
        num_decoder_layers: int = 2,
    ) -> None:
        super().__init__()
        self.multitask = multitask

        self.early_fusion = ConcatenateTileFusionLayer() if use_clinical else None
        proj_in_dim = d_features + (add_input_dim if use_clinical else 0)
        self.projector = nn.Sequential(nn.Linear(proj_in_dim, d_model), nn.ReLU())

        encoder_layer = nn.TransformerEncoderLayer(
            d_model=d_model, nhead=num_encoder_heads,
            dim_feedforward=dim_feedforward, batch_first=True,
        )
        self.transformer_encoder = nn.TransformerEncoder(encoder_layer, num_layers=num_encoder_layers)

        decoder_layer = nn.TransformerDecoderLayer(
            d_model=d_model, nhead=num_decoder_heads,
            dim_feedforward=dim_feedforward, batch_first=True,
        )
        self.transformer_decoder = nn.TransformerDecoder(decoder_layer, num_layers=num_decoder_layers)

        self.risk_token = nn.Parameter(torch.rand(d_model))
        self.risk_head = nn.Linear(d_model, 1)
        if multitask:
            self.tscore_token = nn.Parameter(torch.rand(d_model))
            self.tscore_head = nn.Linear(d_model, 1)

    def forward(self, tile_tokens, add_features=torch.empty((1))):
        batch_size = tile_tokens.shape[0]

        if self.early_fusion is not None:
            tile_tokens = self.early_fusion(tile_tokens, add_features, dim=-1)
        tile_tokens = self.projector(tile_tokens)
        tile_tokens = self.transformer_encoder(tile_tokens)

        # tscore token first, risk token last
        tokens = [self.tscore_token, self.risk_token] if self.multitask else [self.risk_token]
        query = torch.stack(tokens).expand(batch_size, -1, -1)
        decoded = self.transformer_decoder(tgt=query, memory=tile_tokens).permute(1, 0, 2)

        if self.multitask:
            return {'tscore': self.tscore_head(decoded[0]), 'risk': self.risk_head(decoded[1])}
        return {'tscore': None, 'risk': self.risk_head(decoded[0])}

    def shared_modules(self):
        return [self.projector, self.transformer_encoder, self.transformer_decoder]

    def zero_grad_shared_modules(self):
        for mm in self.shared_modules():
            mm.zero_grad()
