# Supplementary material for: Development and Validation of a Multimodal–Multitask Deep Learning Approach for Estimating Late Distant Recurrence Risk in HR-Positive Early Breast Cancer
Source: Cancer Res Commun. 2026 Jul 31;6(7):1825–35. doi: 10.1158/2767-9764.CRC-26-0362 (PMC13425195; doi:10.1158/2767-9764.CRC-26-0362)
Supplement: Supplementary Code — MI Clarity code [file crc-26-0362_supplementary_code_suppsd.zip › clarity_ldr_code/ReadMe.md]

# CLARITY LDR Training Code

This directory contains the training pipeline for the **CLARITY LDR** model.

## Table of contents

1. [Code map](#code-map)
2. [Three reported configurations](#three-reported-configurations)
3. [Data format](#data-format)
4. [Running a single fold](#running-a-single-fold)
5. [Installation](#installation)

## Code map

| file               | role                                                                            |
| ------------------ | ------------------------------------------------------------------------------- |
| `config.py`        | `TrainConfig` dataclass: data paths, hyperparameters, and the config presets    |
| `data.py`          | builds the patient table; reads `.h5` features, merges with clinical CSV, applies the fold split |
| `model.py`         | the `Transformer` aggregator (risk head + optional tscore head) and the fusion layer |
| `utils.py`         | loss functions (Cox PL, BCE, L1/L2 reg) and the optimizer factory               |
| `utils_mtl.py`     | gradient-surgery methods (`pcgrad`, `cagrad`, `graddrop`)                       |
| `train.py`         | the trainer: data -> model -> epoch loop -> checkpoint                          |
| `requirements.txt` | pip dependencies                                                                |

The model predicts risk (survival, Cox partial likelihood) with an optional
auxiliary tscore head (binary, BCE). The best epoch is selected by validation
c-index on the risk task.

## Three reported configurations

All three use the same model and differ only in (1) whether clinical features are
fused in and (2) whether the auxiliary tscore head is added. Select one with
`--config`:

| `--config`   | clinical fusion | auxiliary tscore | task balancing |
| ------------ | --------------- | ---------------- | -------------- |
| `image_only` | no              | no               | none           |
| `multimodal` | yes             | no               | none           |
| `m3t`        | yes             | yes              | pcgrad         |

These map to the `use_clinical`, `multitask`, and `grad_method` fields in
`TrainConfig`, which the presets set for you. In the multitask setting,
`grad_method` may be `pcgrad`, `cagrad`, or `graddrop` (or `none`).

## Data format

Set the paths below in `config.py`. Expected inputs:

| input           | description                                                                 |
| --------------- | --------------------------------------------------------------------------- |
| clinical table  | CSV, one row per `PATIENT`, with columns `DISTTIM`, `distmet_censored`, `tscore` |
| slide table     | CSV mapping `PATIENT` to `FILENAME` (the `.h5` stem)                        |
| feature dir     | per-slide tile-feature `.h5` files (dataset key `feats` or `features`)      |
| clinical feature dir | per-slide clinical-feature `.h5` files (dataset key `feats`); multimodal / M3T only |
| fold dir        | `foldN_train.csv`, `foldN_val.csv`, `foldN_test.csv`, each a `PATIENT` list |

## Running a single fold

Edit the paths and hyperparameters in `config.py`, then run one fold:

```
python train.py --config m3t --current_fold 0 --gpu_index 0
```

Repeat over `--current_fold 0..num_folds-1` for a full cross-validation run.
Outputs are written under `save_dir/<name>/`: the best checkpoint (chosen by
validation c-index on the risk task) in `models/`, per-epoch validation and final
test predictions in `probs/`, and training losses in `results_val/`.

## Installation

A PyTorch 1.13.1 / CUDA 11.7 / Python 3.9 base already provides `torch`, `numpy`,
`pandas`, `scipy`, `sklearn`, `h5py`, and `tqdm`. On top of that:

```
pip install -r requirements.txt
```

Pinned: `lifelines==0.28.0`.
