# Supplementary material for: Development and Validation of a Multimodal–Multitask Deep Learning Approach for Estimating Late Distant Recurrence Risk in HR-Positive Early Breast Cancer
Source: Cancer Res Commun. 2026 Jul 31;6(7):1825–35. doi: 10.1158/2767-9764.CRC-26-0362 (PMC13425195; doi:10.1158/2767-9764.CRC-26-0362)
Supplement: Supplementary Code — MI Clarity code [file crc-26-0362_supplementary_code_suppsd.zip › clarity_ldr_code/utils.py]

import torch
import torch.nn as nn
import torch.optim as optim


class CoxPartialLikelihoodLoss(nn.Module):
    def __init__(self):
        super(CoxPartialLikelihoodLoss, self).__init__()

    def forward(self, risk, T, C):
        indices = torch.argsort(T, dim=-1, descending=True)
        E = 1 - C
        T = torch.gather(T, -1, indices)
        E = torch.gather(E, -1, indices)
        risk = torch.gather(risk, 0, indices.unsqueeze(-1))

        hazard_ratio = torch.exp(risk)
        log_risk = torch.log(torch.cumsum(hazard_ratio, 0))
        uncensored_likelihood = risk - log_risk

        censored_likelihood = uncensored_likelihood.T * E
        num_observed_events = torch.sum(E)
        neg_likelihood_unnormalized = -torch.sum(censored_likelihood)

        if num_observed_events == 0:
            neg_likelihood = neg_likelihood_unnormalized * num_observed_events
        else:
            neg_likelihood = neg_likelihood_unnormalized / num_observed_events

        return neg_likelihood


class BinaryCrossEntropy(nn.Module):
    def __init__(self):
        super(BinaryCrossEntropy, self).__init__()

    def forward(self, preds, targets, pos_weight=None):
        return torch.nn.functional.binary_cross_entropy_with_logits(
            preds, targets, pos_weight=pos_weight
        )


class L1Regularization(nn.Module):
    def __init__(self):
        super(L1Regularization, self).__init__()

    def forward(self, model_params):
        reg_loss = 0
        for param in model_params:
            reg_loss += torch.sum(torch.abs(param))
        return reg_loss


class L2Regularization(nn.Module):
    def __init__(self):
        super(L2Regularization, self).__init__()

    def forward(self, model_params):
        reg_loss = 0
        for param in model_params:
            reg_loss += torch.sum(torch.abs(param) ** 2)
        return reg_loss


def get_loss(name, **kwargs):
    if name == 'CoxPartialLikelihoodLoss':
        return CoxPartialLikelihoodLoss()
    elif name == 'BinaryCrossEntropy':
        return BinaryCrossEntropy()
    elif name == 'L1Regularization':
        return L1Regularization()
    elif name == 'L2Regularization':
        return L2Regularization()
    else:
        raise ValueError(f"Invalid loss name: {name}")


def get_optimizer(name, model, lr=0.01, wd=0.1):
    if name in optim.__dict__:
        optimizer_class = getattr(optim, name)
        return optimizer_class(model.parameters(), lr=lr, weight_decay=wd)
    raise ValueError(f"Invalid optimizer name: {name}")
