# Supplementary material for: Development and Validation of a Multimodal–Multitask Deep Learning Approach for Estimating Late Distant Recurrence Risk in HR-Positive Early Breast Cancer
Source: Cancer Res Commun. 2026 Jul 31;6(7):1825–35. doi: 10.1158/2767-9764.CRC-26-0362 (PMC13425195; doi:10.1158/2767-9764.CRC-26-0362)
Supplement: Supplementary Code — MI Clarity code [file crc-26-0362_supplementary_code_suppsd.zip › clarity_ldr_code/train.py]

"""Single-fold trainer. Best epoch is chosen by validation c-index on the risk task.

    python train.py --config m3t --current_fold 0
"""

import argparse
import os
import random
import warnings
from pathlib import Path

import numpy as np
import pandas as pd
import torch
from lifelines.utils import concordance_index
from torch.utils.data import DataLoader
from tqdm import tqdm

from config import build_config
from data import MILDataset, get_cohort_df
from model import Transformer
from utils import get_loss, get_optimizer
from utils_mtl import cagrad, graddrop, grad2vec, overwrite_grad, pcgrad

warnings.filterwarnings("ignore", category=UserWarning)


def seed_all(seed):
    print("[ Using Seed :", seed, "]")
    torch.manual_seed(seed)
    torch.cuda.manual_seed_all(seed)
    torch.cuda.manual_seed(seed)
    np.random.seed(seed)
    random.seed(seed)
    torch.backends.cudnn.deterministic = True
    torch.backends.cudnn.benchmark = False


def get_ci_index(risk, T, C):
    """Concordance index for a risk score (higher risk -> shorter survival)."""
    E = 1 - C
    return concordance_index(T, -np.exp(risk), E)


def main(cfg):
    seed_all(cfg.seed)
    device = "cuda" if torch.cuda.is_available() else "cpu"
    os.environ["CUDA_VISIBLE_DEVICES"] = str(cfg.gpu_index)

    base_path = Path(cfg.save_dir) / cfg.name
    model_path = base_path / 'models'
    prob_path = base_path / 'probs' / f'fold_{cfg.current_fold}'
    metrics_path = base_path / 'results_val' / f'fold{cfg.current_fold}'
    for p in (model_path, prob_path, metrics_path):
        p.mkdir(parents=True, exist_ok=True)

    num_tiles_full = -1  # all tiles during validation/testing

    # ----- data -----------------------------------------------------------
    print('\n--- load dataset ---')
    tscore_col = cfg.tscore_col if cfg.multitask else None
    data = get_cohort_df(
        cfg.clini_table, cfg.slide_csv, cfg.feature_dir,
        cfg.surv_time_col, cfg.surv_censor_col,
        tscore_col=tscore_col,
        add_feature_dir=cfg.add_feature_dir if cfg.use_clinical else None,
    )
    patient_df = data.groupby('PATIENT').first().reset_index()
    print(f'total patients: {len(patient_df)}')

    # ----- fold split -----------------------------------------------------
    fold_dir = Path(cfg.fold_dir)
    k = cfg.current_fold
    if not (fold_dir / f'fold{k}_train.csv').exists():
        print(f'no fold found at {fold_dir / f"fold{k}_train.csv"}')
        return

    def fold_indices(split):
        patients = pd.read_csv(fold_dir / f'fold{k}_{split}.csv').PATIENT.astype(str).tolist()
        return patient_df.index[patient_df['PATIENT'].astype(str).isin(patients)]

    train_idxs, val_idxs, test_idxs = fold_indices('train'), fold_indices('val'), fold_indices('test')
    print(f'Train: {len(train_idxs)} || Val: {len(val_idxs)} || Test: {len(test_idxs)}')

    def make_loader(indices, num_tiles, pad_tiles, batch_size, shuffle, drop_last=False):
        dataset = MILDataset(
            patient_df, indices, cfg.surv_time_col, cfg.surv_censor_col,
            tscore_col=tscore_col, num_tiles=num_tiles, pad_tiles=pad_tiles,
        )
        return DataLoader(dataset, batch_size=batch_size, shuffle=shuffle,
                          num_workers=0, pin_memory=True, drop_last=drop_last)

    train_loader = make_loader(train_idxs, cfg.num_tiles, cfg.pad_tiles, cfg.bs, True, drop_last=True)
    val_loader = make_loader(val_idxs, num_tiles_full, False, 1, False)
    test_loader = make_loader(test_idxs, num_tiles_full, False, 1, False)

    # ----- model / optimizer ----------------------------------------------
    model = Transformer(**cfg.model_kwargs()).to(device)
    optimizer = get_optimizer(name=cfg.optimizer, model=model, lr=cfg.lr, wd=cfg.wd)

    cox_loss = get_loss('CoxPartialLikelihoodLoss')
    bce_loss = get_loss('BinaryCrossEntropy')
    l1_reg = get_loss('L1Regularization')
    l2_reg = get_loss('L2Regularization')

    n_tasks = 2 if cfg.multitask else 1
    if cfg.grad_method != 'none':
        rng = np.random.default_rng()
        grad_dims = [p.data.numel() for mm in model.shared_modules() for p in mm.parameters()]
        grads = torch.Tensor(sum(grad_dims), n_tasks).to(device)

    metrics_log = pd.DataFrame(columns=['epoch', 'step', 'task', 'loss'])
    best_model_path = model_path / f'best_model_{cfg.name}_fold{cfg.current_fold}.pth'
    best_neg_cindex = float('inf')
    best_epoch = -1

    # ======================================================================
    # training loop
    # ======================================================================
    for epoch in range(cfg.num_epochs):
        print(f'Epoch {epoch + 1} / {cfg.num_epochs}')
        model.train()

        for step, batch in enumerate(tqdm(train_loader, desc='Train', leave=True)):
            data_x, _, labels, _, _, add_x, _ = batch
            data_x = data_x.to(device)
            add_x = add_x.to(device)

            optimizer.zero_grad()
            out = model(data_x, add_features=add_x)

            reg = cfg.lambda_l2 * l2_reg(model.parameters()) + cfg.lambda_l1 * l1_reg(model.parameters())

            T = labels['T'].type(torch.float32).to(device)
            C = labels['C'].type(torch.float32).to(device)
            risk_loss = cox_loss(out['risk'], T, C) + reg

            if cfg.multitask:
                y = torch.unsqueeze(labels['tscore'], -1).type(torch.float32).to(device)
                tscore_loss = bce_loss(out['tscore'], y) + reg
                task_losses = [tscore_loss, risk_loss]  # tscore first, risk last
            else:
                task_losses = [risk_loss]

            total_loss = sum(task_losses)

            if cfg.grad_method == 'none':
                total_loss.backward()
                optimizer.step()
            else:
                for i in range(n_tasks):
                    task_losses[i].backward(retain_graph=True)
                    grad2vec(model, grads, grad_dims, i)
                    model.zero_grad_shared_modules()
                if cfg.grad_method == 'pcgrad':
                    g = pcgrad(grads, rng, n_tasks)
                elif cfg.grad_method == 'cagrad':
                    g = cagrad(grads, n_tasks, 0.4, rescale=1)
                elif cfg.grad_method == 'graddrop':
                    g = graddrop(grads)
                else:
                    raise ValueError(f'unknown grad_method: {cfg.grad_method}')
                overwrite_grad(model, g, grad_dims, n_tasks)
                optimizer.step()

            metrics_log.loc[len(metrics_log)] = [epoch, step, 'risk', risk_loss.item()]
            if cfg.multitask:
                metrics_log.loc[len(metrics_log)] = [epoch, step, 'tscore', tscore_loss.item()]
            metrics_log.loc[len(metrics_log)] = [epoch, step, 'total', total_loss.item()]

        metrics_log.to_csv(metrics_path / 'metrics.csv', index=False)

        # ----- validation: select best epoch by risk c-index --------------
        model.eval()
        with torch.no_grad():
            neg_cindex, val_df = evaluate(model, val_loader, cfg, device)
        val_df.to_csv(prob_path / f'val_risks_epoch{epoch}.csv', index=False)

        print(f'epoch {epoch}: val c-index = {-neg_cindex:.4f}')
        if neg_cindex < best_neg_cindex:
            print(f'saving best model at epoch {epoch}')
            best_neg_cindex = neg_cindex
            best_epoch = epoch
            torch.save(model.state_dict(), best_model_path)

    # ======================================================================
    # final testing with the best model
    # ======================================================================
    if best_epoch != -1:
        print(f'Loading best model from epoch {best_epoch} for inference...')
        model.load_state_dict(torch.load(best_model_path))
    model.eval()
    with torch.no_grad():
        _, test_df = evaluate(model, test_loader, cfg, device)
    test_df.to_csv(prob_path / 'test_logits_best_epoch.csv', index=False)
    print('done.')


def evaluate(model, loader, cfg, device):
    """Run the model over a loader; return (-c_index_on_risk, per-patient logits)."""
    columns = ['patient', 'imageid', 'risk_logit', 'T', 'C', 'tscore_logit', 'tscore']
    rows = []
    risks, Ts, Cs = [], [], []

    for batch in tqdm(loader, desc='Eval', leave=True):
        data_x, _, labels, _, patient, add_x, imageid = batch
        data_x = data_x.to(device)
        add_x = add_x.to(device)
        out = model(data_x, add_features=add_x)

        risk_logit = out['risk'].squeeze().item()
        T, C = labels['T'].item(), labels['C'].item()
        risks.append(risk_logit)
        Ts.append(T)
        Cs.append(C)
        if cfg.multitask:
            tscore_logit = out['tscore'].squeeze().item()
            tscore = labels['tscore'].item()
        else:
            tscore_logit, tscore = np.nan, np.nan
        rows.append([patient[0], imageid[0], risk_logit, T, C, tscore_logit, tscore])

    neg_cindex = -get_ci_index(np.array(risks), np.array(Ts), np.array(Cs))
    return neg_cindex, pd.DataFrame(rows, columns=columns)


if __name__ == '__main__':
    parser = argparse.ArgumentParser()
    parser.add_argument('--config', type=str, default='m3t',
                        choices=['image_only', 'multimodal', 'm3t'])
    parser.add_argument('--current_fold', type=int, default=0)
    parser.add_argument('--gpu_index', type=int, default=0)
    args = parser.parse_args()

    cfg = build_config(preset=args.config, current_fold=args.current_fold, gpu_index=args.gpu_index)
    print('\n--- config ---')
    for key, value in sorted(vars(cfg).items()):
        print(f'{key}: {value}')
    main(cfg)
