# Supplementary material for: Development and Validation of a Multimodal–Multitask Deep Learning Approach for Estimating Late Distant Recurrence Risk in HR-Positive Early Breast Cancer
Source: Cancer Res Commun. 2026 Jul 31;6(7):1825–35. doi: 10.1158/2767-9764.CRC-26-0362 (PMC13425195; doi:10.1158/2767-9764.CRC-26-0362)
Supplement: Supplementary Code — MI Clarity code [file crc-26-0362_supplementary_code_suppsd.zip › clarity_ldr_code/LICENSE_REVIEW_ONLY.txt]

Confidential Review-Only License

Copyright (c) 2026 Caris Life Sciences. All rights reserved.

This code is provided solely for confidential peer review of the manuscript
titled "MI Clarity for Late Distant Recurrence Prognostication in HR-Positive
Early Breast Cancer" and solely for evaluating the methods described in that
manuscript.

No rights are granted to copy, modify, publish, distribute, sublicense,
commercialize, reverse engineer, deploy, or use this code for research,
clinical, regulatory, diagnostic, production, or commercial purposes.

This package does not include production inference code, trained model weights,
deployment infrastructure, protected health information, clinical trial
datasets, or whole-slide images.

The code is provided "as is," without warranty of any kind, express or implied,
including but not limited to warranties of merchantability, fitness for a
particular purpose, non-infringement, accuracy, or completeness.

Unauthorized use, redistribution, or disclosure is prohibited.

For permissions or questions, contact Caris Life Sciences.
