# Supplementary material for: Development and Validation of a Multimodal–Multitask Deep Learning Approach for Estimating Late Distant Recurrence Risk in HR-Positive Early Breast Cancer
Source: Cancer Res Commun. 2026 Jul 31;6(7):1825–35. doi: 10.1158/2767-9764.CRC-26-0362 (PMC13425195; doi:10.1158/2767-9764.CRC-26-0362)
Supplement: Supplementary Code — MI Clarity code [file crc-26-0362_supplementary_code_suppsd.zip › clarity_ldr_code/data.py]

# Adapted from the histobistro / marugoto MIL data loaders.

from pathlib import Path
from typing import Iterable

import h5py
import numpy as np
import pandas as pd
import torch
from torch.utils.data import Dataset


def get_cohort_df(
    clini_table: Path,
    slide_csv: Path,
    feature_dir: Path,
    surv_time_col: str,
    surv_censor_col: str,
    tscore_col: str = None,
    add_feature_dir: Path = None,
) -> pd.DataFrame:
    """Build a one-row-per-patient DataFrame from clinical, slide, and feature files."""
    clini_df = (
        pd.read_csv(clini_table, dtype=str)
        if Path(clini_table).suffix == '.csv'
        else pd.read_excel(clini_table, dtype=str)
    )
    slide_df = pd.read_csv(slide_csv, dtype=str)
    df = clini_df.merge(slide_df, on='PATIENT')

    label_cols = [surv_time_col, surv_censor_col] + ([tscore_col] if tscore_col else [])
    for key in list(df.columns):
        if key not in label_cols + ['PATIENT', 'SLIDE', 'FILENAME']:
            df.drop(key, axis=1, inplace=True)
    df = df.dropna(subset=label_cols)

    df[surv_time_col] = df[surv_time_col].map(float)
    if tscore_col:
        df[tscore_col] = df[tscore_col].map({'0': 0, '1': 1})
    df = df.dropna(subset=label_cols)

    # keep only slides that have a matching tile-feature h5 file
    h5s = set(Path(feature_dir).glob('**/*.h5'))
    assert h5s, f'no features found in {feature_dir}!'
    h5_df = pd.DataFrame(h5s, columns=['slide_path'])
    h5_df['FILENAME'] = h5_df.slide_path.map(lambda p: p.stem.split('.')[0].split('_files')[0])
    df = df.merge(h5_df, on='FILENAME')

    if add_feature_dir is not None:
        h5s_add = set(Path(add_feature_dir).glob('**/*.h5'))
        assert h5s_add, f'no features found in {add_feature_dir}!'
        h5_add_df = pd.DataFrame(h5s_add, columns=['add_feats_path'])
        h5_add_df['FILENAME'] = h5_add_df.add_feats_path.map(lambda p: p.stem.split('.')[0].split('_files')[0])
        df = df.merge(h5_add_df, on='FILENAME')

    df[surv_censor_col] = df[surv_censor_col].map(float)

    # reduce to one row per patient with the slide/feature paths collected as lists
    slides_per_patient = df.groupby('PATIENT').slide_path.apply(list)
    if add_feature_dir is not None:
        add_feats_per_patient = df.groupby('PATIENT').add_feats_path.apply(list)
        patient_df = df.groupby('PATIENT').first().drop(columns=['slide_path', 'add_feats_path'])
        patient_df = patient_df.merge(slides_per_patient, left_on='PATIENT', right_index=True)
        patient_df = patient_df.merge(add_feats_per_patient, left_on='PATIENT', right_index=True)
    else:
        patient_df = df.groupby('PATIENT').first().drop(columns='slide_path')
        patient_df = patient_df.merge(slides_per_patient, left_on='PATIENT', right_index=True)

    return patient_df.reset_index()


class MILDataset(Dataset):
    """Serves per-patient tile features, the risk (T, C) labels, and optional
    tscore label and clinical feature vector."""

    def __init__(
        self,
        data: pd.DataFrame,
        indices: Iterable[int],
        surv_time_col: str,
        surv_censor_col: str,
        tscore_col: str = None,
        num_tiles: int = -1,
        pad_tiles: bool = True,
    ):
        self.data = data.iloc[indices]
        self.indices = indices
        self.surv_time_col = surv_time_col
        self.surv_censor_col = surv_censor_col
        self.tscore_col = tscore_col
        self.num_tiles = num_tiles
        self.pad_tiles = pad_tiles

    def __getitem__(self, item):
        h5_path = self.data.slide_path[self.indices[item]][0]
        h5_file = h5py.File(h5_path)
        cur_imageid = Path(h5_path).stem

        features = torch.Tensor(np.array(h5_file['feats' if 'feats' in h5_file.keys() else 'features']))
        try:
            coords = torch.Tensor(np.array(h5_file['coords']))
        except (TypeError, KeyError):
            coords = 0

        tiles = torch.tensor([features.shape[0]])
        if self.num_tiles > 0:
            if features.shape[0] <= self.num_tiles and self.pad_tiles:
                pad = torch.zeros((self.num_tiles, features.shape[1]))
                pad[:features.shape[0]] = features
                features = pad
                pad_coords = torch.zeros((self.num_tiles, 2))
                pad_coords[:coords.shape[0]] = coords
                coords = pad_coords
            else:
                feat_idxs = torch.randperm(features.shape[0])[:self.num_tiles]
                features = features[feat_idxs]
                coords = coords[feat_idxs]

        labels = {
            'T': self.data[self.surv_time_col][self.indices[item]],
            'C': self.data[self.surv_censor_col][self.indices[item]],
            'tscore': self.data[self.tscore_col][self.indices[item]] if self.tscore_col else -1,
        }
        patient = self.data.PATIENT[self.indices[item]]

        if 'add_feats_path' in self.data.columns:
            h5_add = h5py.File(self.data.add_feats_path[self.indices[item]][0])
            add_features = torch.Tensor(np.array(h5_add['feats']))
        else:
            add_features = torch.empty((1))

        return features, coords, labels, tiles, patient, add_features, cur_imageid

    def __len__(self):
        return len(self.data)
